# Supplementary material for: Assessment of Carbon Nanotubes on Barrier Function, Ciliary Beating Frequency and Cytokine Release in In Vitro Models of the Respiratory Tract
Source: Nanomaterials (Basel). 2023 Feb 9;13(4):682. doi: 10.3390/nano13040682 (PMC9962067; doi:10.3390/nano13040682)
Supplement: Supplementary file 1 [file nanomaterials-13-00682-s001.zip]

Archive with 2 entries (2 files):
- nanomaterials-2143765 - Video S1_Particle tracking in MuciAir tissues.mp4
- nanomaterials-2143765 supp.pdf
